# Supplementary material for: Reducing uncertainties in energy dissipation measurements in atomic force spectroscopy of molecular networks and cell-adhesion studies
Source: Sci Rep. 2018 Jun 20;8:9390. doi: 10.1038/s41598-018-26979-0 (PMC6010446; doi:10.1038/s41598-018-26979-0)
Supplement: Supplementary file 5 — Matlab code [file 41598_2018_26979_MOESM5_ESM.txt]

%Derivation of the wlc_data
diff_wlc_data                      = zeros(size(wlc_data(:,1))-1,2);    
diff_wlc_data(:,1)             = wlc_data(1:size(wlc_data(:,1))-1,1);
diff_wlc_data(:,2)             = diff(wlc_data(:,2));
%We apply a gaussian and SGolay filter to the derivated wlc_data
gaussian_filter                = fspecial('gaussian', [1 3], 0.1);
filtered_wlc_data                  = filter(gaussian_filter,1,diff_wlc_data(:,2));
filtered_wlc_data                  = sgolayfilt(filtered_wlc_data ,4,15);
noise_thresh                   = std(filtered_wlc_data);

%We use the derivated filtered wlc_data to find the peaks, and correct their
%location
[diff_pks, diff_location]      = findpeaks(-filtered_wlc_data,'minpeakdistance',10, 'threshold', 0, 'minpeakheight', noise_thresh/2);
location                       = zeros(size(diff_location),1);

for i=1:size(diff_location)
    locus = diff_location(i);
    for j=0:1000
        val1 = wlc_data(locus-j,2);
        val2 = wlc_data(locus-j-1,2);    
        if val1 > val2 
            location(i) = locus-j;
            break;
        end
    end
end

%find the right boundary of the peak
 bound_right_location          = location+1;

figure;
plot(wlc_data(location,1),wlc_data(location,2),'.k','markersize',18);
hold on
plot(wlc_data(bound_right_location,1),wlc_data(bound_right_location,2),'.r','markersize',18);
plot(wlc_data(:,1),wlc_data(:,2));

A_triangle                    = zeros(size(location,2),1);
for i=1:size(location,2)
    A_triangle(i) = (wlc_data(location(i),2)-wlc_data(bound_right_location(i),2))*(wlc_data(bound_right_location(i),1)-wlc_data(location(i),1))/2;
end
tot_triangle = sum(A_triangle);

corrected_integral = integral_4 - tot_triangle;

integ_diff = ((corrected_integral - integral_1)/corrected_integral)*100;
integ_diff
