# Supplementary material for: Reducing uncertainties in energy dissipation measurements in atomic force spectroscopy of molecular networks and cell-adhesion studies
Source: Sci Rep. 2018 Jun 20;8:9390. doi: 10.1038/s41598-018-26979-0 (PMC6010446; doi:10.1038/s41598-018-26979-0)
Supplement: Supplementary file 6 — Matlab code [file 41598_2018_26979_MOESM6_ESM.txt]

clc
ImageDir = '/Users/berick/Documents/EPFL/lbni_papers/blake/Force Pulling Networks/FigureData';

%% Setup Starting Paramters
Max_x           = 200;
Kb              = 1.38*10^-2;
Lp              = 0.4;
L_start         = 30;
T               = 298;
rupture_force   = 150;
Mode            = 'Parallel';


%% For changing Delta_L
delta_L_iter = 5:2:50;
error_1 = figure(1);
hold on
for i=1:length(delta_L_iter)
    disp(['Delta L Iteration ',num2str(i),' of ',num2str(length(delta_L_iter))])
    [errorD2_not_corrected(i),...
     errorD2_1_corrected(i),...
     errorD2_corrected(i)]          = WLC_error(Max_x,Kb,Lp,T,[L_start,L_start+delta_L_iter(i)],rupture_force,Mode);
end

grid on;
hold on;
PAP1 = plot(delta_L_iter(:),errorD2_not_corrected(:),'.r','markersize',18);
PAP2 = plot(delta_L_iter(:),  errorD2_1_corrected(:),'.b','markersize',18);
PAP3 = plot(delta_L_iter(:),    errorD2_corrected(:),'.g','markersize',18);
title('Errors Vs Delta L','FontSize',18);
xlabel('Delta L [nm]');
ylabel('Error [%]');
axis auto 
legend([PAP1 PAP2 PAP3],'Not corrected','First correction','Corrected');
legend('Location','northEast');
hold off
% set(error_1,'renderer','painters');
% saveas(error_1,'fig4A','ai');
set(gcf, 'PaperPositionMode', 'auto'); print('-dpng', [ImageDir,Mode,'_Error_vs_Hidden_Length.png']);

%% For changing LA

LA_iter = 5:0.01:60;
delta_L = 5;
error_2 = figure(2);
hold on
for i=1:length(LA_iter)
    disp(['Starting Length Iteration ',num2str(i),' of ',num2str(length(LA_iter))])
    [errorL2_not_corrected(i),...
     errorL2_1_corrected(i),...
     errorL2_corrected(i)]          = WLC_error(Max_x,Kb,Lp,T,[LA_iter(i),LA_iter(i)+delta_L],rupture_force,Mode);
end

grid on;
hold on;
PAP4 = plot(LA_iter(:),errorL2_not_corrected(:),'.r','markersize',18);
PAP5 = plot(LA_iter(:),  errorL2_1_corrected(:),'.g','markersize',18);
PAP6 = plot(LA_iter(:),    errorL2_corrected(:),'.b','markersize',18);

title('Errors Vs La','FontSize',18);
xlabel('La [nm]');
ylabel('Error [%]');
axis auto;
legend([PAP4 PAP5 PAP6],'Not corrected','First correction','Corrected');
legend('Location','northEast');
hold off
% set(error_1,'renderer','painters');
% saveas(error_1,'fig4B','ai');
set(gcf, 'PaperPositionMode', 'auto'); print('-dpng', [ImageDir,Mode,'_Error_vs_Starting_Length.png']);
