# Supplementary material for: Reducing uncertainties in energy dissipation measurements in atomic force spectroscopy of molecular networks and cell-adhesion studies
Source: Sci Rep. 2018 Jun 20;8:9390. doi: 10.1038/s41598-018-26979-0 (PMC6010446; doi:10.1038/s41598-018-26979-0)
Supplement: Supplementary file 10 — Matlab code [file 41598_2018_26979_MOESM10_ESM.txt]

  function [  param,     scaling,         spl,             image_pos,...
            ScanSize,    Z_Sensitivity,   Z_Magnification, Scan_Rate,     Defl_Sens,...
            Drive_Freq,  Drive_Amp,       Amp_Set_Point,   Z_sensor_sens, Amp_sens,...
            SpringConst, AspectRatio,     Direction,       tok,           remain,...
            file_number, channel_info,    data,            Time] = force_distance_import(ImageDir, Filename, index)
%clc
clear param scaling spl  image_pos...
ScanSize Z_Sensitivity Z_Magnification Scan_Rate Defl_Sens...
Drive_Freq Drive_Amp Amp_Set_Point Z_sensor_sens Amp_sens...
SpringConst AspectRatio Direction tok remain...
file_number channel_info finalscaling data Time;
        
        
file_name    = [ImageDir,Filename{index}];                                                                                     % Generates the filname to open for this particular iteration

    % Read in DI Image and image propreties  This code is mostly from Jaco De Groot at University College London
    searchstring(1).label='Z scale:';
    searchstring(2).label='Samps/line:';
    searchstring(3).label='Data length:';
    searchstring(4).label='Data offset';
    searchstring(5).label='Image Data:';
    searchstring(6).label='Scan Size:';
    searchstring(7).label='@Sens. Zsens:';
    searchstring(8).label='@Z magnify:';

    searchstring(9).label='Scan Rate:';
    searchstring(10).label='@Sens. DeflSens: V';
    searchstring(11).label='CantFrequency: V';
    searchstring(12).label='CantDrive: V';
    searchstring(13).label='TMSetAmplitude: V';
    searchstring(14).label='@Sens. ZSensorSens:';
    searchstring(15).label='@Sens. Amplitude Error: V';
    searchstring(16).label='@Sens. Amplitude: V';
    searchstring(17).label='Spring Constant:';
    searchstring(18).label='Aspect Ratio:';
    searchstring(19).label='Capture direction:';
    searchstring(20).label='DeflectionLimit:';
    searchstring(21).label='Z limit:';
    searchstring(22).label='Ramp size Zsweep:';
    %searchstring(22).label='\@4:Ramp size: V [Sens. Zsens] (0.004521123 V/LSB)';
    searchstring(23).label='Piezo cal:';
    % openNano version 6.0
    % Last updated: 01-06-2006 by Macerano Blanco for correctly reading
    % Nanoscope 6 files
    % 
    % [images Channel_Info ]=openNano(filename)
    %
    % Reads images from a Nanoscope 6 image files. The images are stored in
    % "images" and can be displayed with imshow(images(:,:,channel_number). The
    % relevant channel number can be found in the print output fromt this subroutine
    % Basic channel information can be found in Channel_Info that for each
    % channel contains, the name, trace/retrace, unit and x and y scan size
    %
    % Example:
    % [images channel_info]=openNano('C:\Briefcase\Parchment\AFM\Dimension\CR41\CR41.000');
    % The output of this command is:
    %  Channel                                     Unit    
    %   1. Height                   Trace          um
    %   2. Deflection               Trace          V
    %
    % The following command images the trace height. The height is specified in
    % microns:
    % imshow(images(:,:,1),[]);
    % This image can be stored as a gray scale image with
    % imwrite(mat2gray(images(:,:,1)),'g:/traceheight.tif','tif');

    % This function/script is authorized for use in government and academic
    % research laboratories and non-profit institutions only. Though this
    % function has been tested prior to its posting, it may contain mistakes or
    % require improvements. In exchange for use of this free product, we 
    % request that its use and any issues that may arise be reported to us. 
    % Comments and suggestions are therefore welcome and should be sent to 
    % 
    % Jaco de Groot
    % Bone & Mineral Centre, Dept of Medicine
    % University College London
    % 5 University Street
    % The Rayne Building
    % London    WC1E 6JJimage
    % Tel: 020-7679 6143
    % Mob: 07745-948245  
    % Fax: 020-7679 6219
    % Email: jacodegroot@yahoo.se
    % http://www.ucl.ac.uk/medicine/bmc/


    % Define End of file identifier
        % Opend the file given in argument and reference as
        % fid.  Also if there was an error output error
        % number and error message to screen


     fid = fopen(file_name,'r');
        [message,errnum] = ferror(fid);
        if(errnum)
            fprintf(1,'I/O Error %d \t %s',[errnum,message]);
            %   break
        end
        header_end      = 0; 
        eof             = 0; 
        counter         = 1; 
        nstrings        = size(searchstring,2);
        parcounter      = ones(nstrings,1);
        parameters      = struct('trace',cell(1,nstrings),'values',cell(1,nstrings),'channel',cell(1,nstrings));

        for ij=1:nstrings 
            parcounter(ij)=1; 
            parameters(ij).trace=0;
        end;

        while( and( ~eof, ~header_end ) )

        %byte_location = ftell(fid);  
        line = fgets(fid);

        for ij=1:nstrings
            if strfind(lower(line),lower(searchstring(ij).label))
                if (extract_num(line))
                    b = strfind(line, 'LSB');
                    if (b>0)
                        parameters(ij).values(parcounter(ij))=extract_num(line(b(1):end));
                    else
                        parameters(ij).values(parcounter(ij))=extract_num(line);
                    end;


                elseif strcmp(searchstring(ij).label,'Aspect Ratio:')
                    b= strfind(line,':');
                    parameters(ij).values(parcounter(ij))=extract_num(line(b(1):b(2)-1));

                elseif strcmp(searchstring(ij).label,'Capture direction:')
                    b= strfind(line,':');
                    parameters(ij).values(parcounter(ij)) = strcmp(line(b(1)+2),'D');

                else
                    b= strfind(line,'"');
                    if (b>0)  
                        parameters(ij).channel(parcounter(ij)).name=line(b(1)+1:b(2)-1); 
                    else
                        if (strfind(line,'Trace')>0) 
                            parameters(ij).trace=1; 
                        end;
                    end;
                end;
                parcounter(ij)=parcounter(ij)+1;
            end
        end;

        if( (-1)==line )  
            eof  = 1;  
        end

        if ~isempty( strfind( line, '\*File list end' ) ) 
            header_end = 1;   
        end

        counter=counter+1;
        end

    fclose(fid);

    fid = fopen(file_name,'r');
    C = textscan(fid, '%s', 3,'delimiter','\n');
    fclose(fid);
    C = C{1};
    C = char(C(3));
    Time = C(8:end);

    param           = parameters;
    assignin('base','param',param)
    scaling         = param(1).values;                                                                                                                                                 % Scaling parameters
    spl             = max(param(2).values);                                                                                                                                                % Samples per line
    %linno           = param(3).values(1);                                                                                                                                                 % No of lines 
    image_pos       = param(4).values;                                                                                                                                                 % Data position
    Z_Sensitivity   = param(7).values;
    %Z_Lim           = param(21).values;
    Z_Ramp          = param(22).values;
    %Z_Cal_Volt      = param(23).values; 
    ScanSize        = Z_Sensitivity*Z_Ramp*2;   % Data position
    Z_Magnification = param(8).values;                                                                                                                                                 % Zmagnification

    %if length(param(9).values) >= 5
    %Scan_Rate   = param(9).values(2);
    %else
        Scan_Rate   = param(9).values(1);
    %end
    Defl_Sens       = param(10).values;
    Drive_Freq      = param(11).values;
    Drive_Amp       = param(12).values;
    Amp_Set_Point   = param(13).values;
    Z_sensor_sens   = param(14).values;
    Amp_sens        = max([param(15).values,param(16).values]);
    if Amp_sens == 1
        Amp_sens = 1000*Amp_sens;
    end
    SpringConst     = param(17).values(1);
    AspectRatio     = param(18).values;
    Direction       = param(19).values;
    Defl_Lim        = param(20).values;
    [tok, remain]   = strtok(Filename{index},'.');
    file_number     = str2double(remain(2:4));

    Image_Data_File = [ImageDir,filesep,'Imaging_Parameters.txt'];
    mkdir([ImageDir,filesep]);
    if  index == 1  
        fid = fopen(Image_Data_File, 'a');
        fprintf(fid, [  'File Name','\t',...
                        'File Number','\t',...
                        'File Time','\t',...
                        'Samples per Line','\t',...
                        'Scan Size (nm)','\t',...
                        'Scan Rate (Hz)','\t',...
                        'Deflection Sensitivity (nm/V)','\t',...
                        'Deflection Limit (V)','\t',...
                        'Amplitude Sensitivity (nm/V)','\t',...
                        'Drive Frequency (kHz)','\t',...
                        'Drive Amplitude (mV)','\t',...
                        'Amplitude Setpoint (mV)','\t',...
                        'Spring Constant (N/m)','\n'],...
                        'char');

        fprintf(fid, [  tok,'\t',...
                        num2str(file_number,'%0.0f'),'\t',...
                        num2str(Time,'%0.0f'),'\t',...
                        num2str(spl(1),'%0.0f'),'\t',...
                        num2str(ScanSize,'%0.1f'),'\t',...
                        num2str(Scan_Rate,'%0.3f'),'\t',...
                        num2str(Defl_Sens,'%0.3f'),'\t',...
                        num2str(Defl_Lim,'%0.3f'),'\t',...
                        num2str(Amp_sens,'%0.3f'),'\t',...
                        num2str(Drive_Freq,'%0.2f'),'\t',...
                        num2str(Drive_Amp,'%0.2f'),'\t',...
                        num2str(Amp_Set_Point,'%0.2f'),'\t',...
                        num2str(SpringConst,'%0.2f'),'\n'],...
                        'char');
        fclose(fid);


    else
        fid = fopen(Image_Data_File, 'a');
        fprintf(fid, [  tok,'\t',...
                        num2str(file_number,'%0.0f'),'\t',...
                        num2str(Time,'%0.0f'),'\t',...
                        num2str(spl(1),'%0.0f'),'\t',...
                        num2str(ScanSize,'%0.1f'),'\t',...
                        num2str(Scan_Rate,'%0.3f'),'\t',...
                        num2str(Defl_Sens,'%0.3f'),'\t',...
                        num2str(Defl_Lim,'%0.3f'),'\t',...
                        num2str(Amp_sens,'%0.3f'),'\t',...
                        num2str(Drive_Freq,'%0.2f'),'\t',...
                        num2str(Drive_Amp,'%0.2f'),'\t',...
                        num2str(Amp_Set_Point,'%0.2f'),'\t',...
                        num2str(SpringConst,'%0.2f'),'\n'],...
                        'char');
        fclose(fid);
    end


    L = length(image_pos);                                                                                                                                                            % Sets the number of image channels
    channel_info = struct('Trace',cell(L,1),'Name',cell(L,1),'Finalscaling',cell(L,1),'Unit',cell(L,1));

    fid = fopen(file_name,'r');

    Defl_counter = zeros(length(image_pos),1);
    data        = NaN(spl,4);
    data_temp   = NaN(spl,4);

    for i = 1:length(image_pos)
        fseek(fid,image_pos(1),-1); 
        A                           = fread(fid, [1, 2*spl],'int16')';
        if strcmp(param(5).channel(i).name,'Deflection')
            data_temp(1:spl,2*i-1)  = fliplr(1000*Defl_Lim/20*SpringConst*Defl_Sens*scaling(i)/2^16*A(0*spl+1:1*spl,1));
            data_temp(1:spl,2*i-0)  = fliplr(1000*Defl_Lim/20*SpringConst*Defl_Sens*scaling(i)/2^16*A(1*spl+1:2*spl,1));
            Defl_counter(i)         = 1;
        elseif strcmp(param(5).channel(i).name,'Z sensor')
            data_temp(1:spl,2*i-1)  = fliplr(scaling(i)/2^16*A(0*spl+1:1*spl,1));
            data_temp(1:spl,2*i-0)  = fliplr(scaling(i)/2^16*A(1*spl+1:2*spl,1));            Defl_counter(i)         = 1;
            Defl_counter(i)         = 2;
        else
            data_temp(1:spl,2*i-1)  = fliplr(scaling(i)/2^16*A(0*spl+1:1*spl,1));
            data_temp(1:spl,2*i-0)  = fliplr(scaling(i)/2^16*A(1*spl+1:2*spl,1));
            Defl_counter(i)         = 0;
        end
    end
        
%         data_time        = flipud([flipud(data_temp(:,2));data_temp(:,1)]);
%         position_time    = (50+50*sin((0:1/(2*spl-1):1)*2*pi-(1-(find(data_time== max(data_time))+8)/(2*spl))));
%         [val ind]        = max(position_time);
%         data(1:ind,1)    = position_time(1:ind);
%         data(1:ind,2)    = data_time(1:ind);
% 
%         data(1:length(position_time)-ind,3)    = position_time(ind+1:end);
%         data(1:length(position_time)-ind,4)    =data_time(ind+1:end);
% 
%         figure(1997)
%         plot(data(:,1),data(:,2),'b')
%         hold on
%         plot(data(:,3),data(:,4),'r')
%         hold off;
        data(1:spl,1)   = (ScanSize:-ScanSize/(spl-1):0)/2';
        data(1:spl,3)   = (ScanSize:-ScanSize/(spl-1):0)/2';

        data(1:spl,4)   = data_temp(1:spl,2*find(Defl_counter == 1,1,'last')-1);
        data(1:spl,2)   = data_temp(1:spl,2*find(Defl_counter == 1,1,'last')-0);
    fclose(fid);
%     data(:,3) = data(:,3)-(max(data(:,3))-max(data(:,1)));
% for i = 1:4
%     data(:,i) = data(:,i)-data(end,i);
% end
end
