# Supplementary material for: Reducing uncertainties in energy dissipation measurements in atomic force spectroscopy of molecular networks and cell-adhesion studies
Source: Sci Rep. 2018 Jun 20;8:9390. doi: 10.1038/s41598-018-26979-0 (PMC6010446; doi:10.1038/s41598-018-26979-0)
Supplement: Supplementary file 11 — Matlab code [file 41598_2018_26979_MOESM11_ESM.txt]

%% Set the GUI Layout

function [] = Force_Pulling_GUI()
% 
warning('off','MATLAB:MKDIR:DirectoryExists')

close all;
clear all;
clear java;

SCR = get(0,'Screensize');  % Get screensize.
S.fh = figure('numbertitle','off',...
              'menubar','none',...
              'units','pixels',...
              'position',[SCR(3)/2-400 ,SCR(4)/2-300 , 1500, 750],...
              'name','Force Pulling Processing',...
              'resize','on');
          
S.plots = uipanel('BackgroundColor','white', 'units', 'pixel', 'Position', [15 150 1170 530], 'visible', 'on');
% For the image:
S.ax1 = axes('units','pixels', 'position',[80 100 920 400], 'Parent', S.plots, 'visible', 'off');
% For the histogram:
%S.ax2 = axes('units','pixels', 'position',[630 100 460 400], 'Parent', S.plots, 'visible', 'off');

S.initialText = uicontrol('style', 'text', 'units','pixels', 'position',[48 150 850 500], ...
                    'string',{'Procedure:','- Select "Starting folder"', '- Select "Files to process" (At least 2 files)', '- Type the "Saving directory"', ...
                    '- Choose parameters', '- and click "Process all files"','','Note: These routines are implemented in MATLAB R2014a to process Nanoscope 6 data files!','','','Parameters:', '- Slanting (Corrects the slanting effect)', ...
                    '- Auto (Accepts all the curves automatically)','- Limits (Defines automatically the axis range)',...
                    '- Select (Manual selection of a single rupture event)','- Linear (Optional removal of Linear Baseline)','- Minimum rupture (Minimum detected rupture force)','- Index compensation (Differential treshold to detect peaks)'},...
                    'BackgroundColor', 'white', 'fontsize',12, 'fontangle', 'italic', 'HorizontalAlignment', 'left', 'visible', 'on');

                    
% Create GUI Text
S.hText = uicontrol('Style','text',...
                  'Units','pixels',...
                  'Position',[1200 150 275 525]);
S.hSlider = uicontrol('Style','slider',...
                    'Units','pixels',...
                    'Position',[1475 150 10 525],...
                    'Enable','off',...
                    'Callback',{@callback_scrolltext,S.hText});

%%Generate some Initial Text
update_scrolltext({'Flatting Progress Display:'},S.hText,S.hSlider);

             
% Channel State to plot       
S.j                     = uicontrol('Style', 'text', 'position', [700 700 140 40], 'string', '1', 'visible', 'off'); % text that is never visible; to know which channel we are dealing with
S.image_to_plot         = uicontrol('Style', 'text',...
                                    'position', [700 700 140 40], 'string', '1', 'visible', 'off'); % text that is never visible; to know which image (final, raw, etc) to plot
                                

S.pb(1) = uicontrol(    'style','pushbutton',...
                        'units','pixels',...
                        'position',[720 15 200 40],...
                        'string','Process all images',...
                        'fontsize',12, 'enable', 'off');
                                


S.selectFolder          = uicontrol('style','pushbutton', 'units','pixels',...
                                    'position',[720 115 200 25], 'string','Starting folder', 'fontsize',14);
S.selectFolderText      = uicontrol('style', 'text', 'units', 'pixels',...
                                    'position',[920 115 575 25], 'string','C:\', 'fontsize', 12);
                                
S.selectFile            = uicontrol('style','pushbutton', 'units','pixels',...
                                    'position',[720 85 200 25], 'string','Files to process', 'fontsize',14);
S.selectFileText        = uicontrol('style', 'text', 'units', 'pixels',...
                                    'position',[920 85 575 25], 'string','', 'fontsize',12);
                                
S.baseDirectory         = uicontrol('style','text', 'units','pixels',...
                                    'position',[720 55 200 25], 'string','Saving Directory', 'fontsize',14);
S.baseDirectoryText     = uicontrol('style', 'edit', 'units', 'pixels',...
                                    'position',[920 55 575 25], 'string','Matlab', 'fontsize', 12);
                                
S.channelsSelection     = uipanel(  'BackgroundColor','white','units', 'pixel',...
                                    'position', [15 20 680 130], 'fontsize', 16, 'visible', 'on');
                                
for k = 1:10
    if      k == 1
        S.fittingoptionstext(k) = uicontrol('Style','text', 'string', {'Slanting ', 'Transform'},...
            'position', [10, 80, 70, 30],...
            'visible', 'on', 'HorizontalAlignment', 'left','BackgroundColor','white', 'fontsize',11, 'Parent', S.channelsSelection);
        S.fittingoptions(k)     = uicontrol('Style','Check',...
            'position', [10, 60, 70, 30],...
            'Value', 1, 'visible', 'on', 'BackgroundColor','white', 'Parent', S.channelsSelection);
    elseif  k == 2
        S.fittingoptionstext(k) = uicontrol('Style','text', 'string', {'Auto', 'Accept'},...
            'position', [90, 80, 70, 30],...
            'visible', 'on', 'HorizontalAlignment', 'left','BackgroundColor','white', 'fontsize',11, 'Parent', S.channelsSelection);
        S.fittingoptions(k)     = uicontrol('Style','Check',...
            'position', [90, 60, 70, 30],...
            'Value', 1, 'visible', 'on', 'BackgroundColor','white', 'Parent', S.channelsSelection);
    elseif  k == 3
        S.fittingoptionstext(k) = uicontrol('Style','text', 'string', {'Limits', 'Limits'},...
            'position', [170, 80, 70, 30],...
            'visible', 'on', 'HorizontalAlignment', 'left','BackgroundColor','white', 'fontsize',11, 'Parent', S.channelsSelection);
        S.fittingoptions(k)     = uicontrol('Style','Check',...
            'position', [170, 60, 70, 30],...
            'Value', 1, 'visible', 'on', 'BackgroundColor','white', 'Parent', S.channelsSelection);
    elseif  k == 4
    S.fittingoptionstext(k) = uicontrol('Style','text', 'string', {'Minimum Length[pm]'},...
            'position', [10, 30, 70, 30],...
            'visible', 'on', 'HorizontalAlignment', 'left','BackgroundColor','white', 'Fontsize', 9, 'Parent', S.channelsSelection);
    S.fittingoptions(k)     = uicontrol('Style','edit',...
            'position', [10, 5, 70, 25],...
            'Parent', S.channelsSelection, 'BackgroundColor', 'white', 'Fontsize', 9, 'HorizontalAlignment', 'Right','Visible', 'on', 'string', -50);
    elseif  k == 5
    S.fittingoptionstext(k) = uicontrol('Style','text', 'string', {'Maximum Length[pm]'},...
            'position', [90, 30, 70, 30],...
            'visible', 'on', 'HorizontalAlignment', 'left','BackgroundColor','white', 'Fontsize', 9, 'Parent', S.channelsSelection);
    S.fittingoptions(k)     = uicontrol('Style','edit',...
            'position', [90, 5, 70, 25],...
            'Parent', S.channelsSelection, 'BackgroundColor', 'white', 'Fontsize', 9, 'HorizontalAlignment', 'Right','Visible', 'on', 'string', 950);
    elseif  k == 6
    S.fittingoptionstext(k) = uicontrol('Style','text', 'string', {'Minimum Force[pm]'},...
            'position', [170, 30, 70, 30],...
            'visible', 'on', 'HorizontalAlignment', 'left','BackgroundColor','white', 'Fontsize', 9, 'Parent', S.channelsSelection);
    S.fittingoptions(k)     = uicontrol('Style','edit',...
            'position', [170, 5, 70, 25],...
            'Parent', S.channelsSelection, 'BackgroundColor', 'white', 'Fontsize', 9, 'HorizontalAlignment', 'Right','Visible', 'on', 'string', -1000);
    elseif  k == 7
    S.fittingoptionstext(k) = uicontrol('Style','text', 'string', {'Maximum Force[pm]'},...
            'position', [250, 30, 70, 30],...
            'visible', 'on', 'HorizontalAlignment', 'left','BackgroundColor','white', 'Fontsize', 9, 'Parent', S.channelsSelection);
    S.fittingoptions(k)     = uicontrol('Style','edit',...
            'position', [250, 5, 70, 25],...
            'Parent', S.channelsSelection, 'BackgroundColor', 'white', 'Fontsize', 9, 'HorizontalAlignment', 'Right','Visible', 'on', 'string', 10000);
    elseif  k == 8
    S.fittingoptionstext(k) = uicontrol('Style','text', 'string', {'Minimum Rupture[pm]'},...
            'position', [330, 30, 70, 30],...
            'visible', 'on', 'HorizontalAlignment', 'left','BackgroundColor','white', 'Fontsize', 9, 'Parent', S.channelsSelection);
    S.fittingoptions(k)     = uicontrol('Style','edit',...
            'position', [330, 5, 70, 25],'Parent', S.channelsSelection, 'BackgroundColor', 'white', 'Fontsize', 12, 'HorizontalAlignment', 'Right','Visible', 'on', 'string', 25);
    elseif  k == 9
    S.fittingoptionstext(k) = uicontrol('Style','text', 'string', {'Select', 'Peaks'},...
            'position', [250, 80, 70, 30],...
            'visible', 'on', 'HorizontalAlignment', 'left','BackgroundColor','white', 'fontsize',11, 'Parent', S.channelsSelection);
    S.fittingoptions(k)     = uicontrol('Style','Check',...
            'position', [250, 60, 70, 30], 'Value', 0, 'visible', 'on', 'BackgroundColor','white', 'Parent', S.channelsSelection);   
   
    else
    S.fittingoptionstext(k) = uicontrol('Style','text', 'string', {'Linear ', 'Baseline'},...
            'position', [330, 80, 70, 30],...
            'visible', 'on', 'HorizontalAlignment', 'left','BackgroundColor','white', 'fontsize',11, 'Parent', S.channelsSelection);
    S.fittingoptions(k)     = uicontrol('Style','Check',...
            'position', [330, 60, 70, 30], 'Value', 1, 'visible', 'on', 'BackgroundColor','white', 'Parent', S.channelsSelection);
    end
        
end             

%%%%%%%%%%%%%%%%%%INDEX COMPENSATION
S.magicsam = uicontrol('Style','text', 'string', {'Index compensation'},...
             'position', [410, 30, 100, 30],...
             'visible', 'on', 'HorizontalAlignment', 'left','BackgroundColor','white', 'Fontsize', 9, 'Parent', S.channelsSelection);
S.magicsam     = uicontrol('Style','edit',...
             'position', [410, 5, 70, 25],...
             'Parent', S.channelsSelection, 'BackgroundColor', 'white', 'Fontsize', 12, 'HorizontalAlignment', 'Right','Visible', 'on', 'string', 1.25);
%%%%%%%%%%%%%%%%%%%%%%%%%%%%%%%%%%%%%%%%%%%    


S.channels_explanation_panel = uipanel('Title','Units','FontSize',12.5, 'units', 'pixel', 'Position', [20 35 190 275], 'visible', 'off');

% Text in "About" tab
S.tx = uicontrol('style','text',...
                 'units','pixels',...
                 'position',[40 20 1020 660],...
                 'visible','off',...
                 'string',{' ','This is a', 'first attempt to',...
                 'create a GUI','with Matlab.',' ','Copyright:',...
                 'LBNI, EPFL','2011'},...
                 'Fontsize',12,'fontweight','bold');
             
             
%Text in "Help" tab
S.explanations = uicontrol('style','text',...
                 'units','pixels',...
                 'position',[40 20 1020 660],...
                 'visible','off',...
                 'string',{' ','This is a', 'tab to write',...
                 'some explanations'},...
                 'Fontsize',12,'horizontalAlignment','left');
             
               
% Parameters per channel panel
S.parameters_panel = uipanel('Title','Parameters per channel','FontSize',12, 'BackgroundColor','white', 'units', 'pixel', 'Position', [230 35 950 645], 'visible', 'off');
S.axText = axes('units','pixels', 'position',[30 530 900 50], 'Parent', S.parameters_panel, 'XColor', 'w', 'YColor', 'w',  'visible', 'on');

S.AspectRatio   = uicontrol('Style','edit','position', [30 530 900 50],...
                            'Parent', S.parameters_panel, 'string', 1, 'BackgroundColor','white',...
                             'visible', 'off');

S.save = uicontrol('style','pushbutton','units','pixels', 'position',[55 355 120 30], 'string','Save parameters','Fontsize', 12, 'visible', 'off');
S.load = uicontrol('style','pushbutton','units','pixels', 'position',[55 315 120 30], 'string','Load parameters','Fontsize', 12, 'visible', 'off');

% Toggles will act as the tabs.                           
S.tg(1) = uicontrol('style','toggle',...
                    'units','pixels',...
                    'position',[5 700 140 40],...
                    'string','MAIN','fontweight', 'bold',...
                    'fontsize', 11, ...
                    'val',1);


                              
S.text_waiting = uicontrol('style', 'text', 'units', 'pixels', 'position', [17 155 1160 515], 'string', 'Processing...', 'horizontalAlignment', 'center', 'BackgroundColor', 'white', 'fontsize', 14, 'visible', 'off');
S.Offset_data = 0;

% -- Set the callback functions. --%
set(S.pb(1),'callback',{@processAllImages_call,S}) 
set(S.tg(:),{'callback'},{{@tg_call,S}})
set(S.save, 'callback', {@save_call,S}); 
set(S.load, 'callback', {@load_call,S}); 
set(S.selectFolder, 'callback', {@selectFolder_call,S});
set(S.selectFile, 'callback', {@selectFile_call,S});

SData            = guihandles(S.fh);
SData.MinDist    = str2double(get(S.fittingoptions(4),'String'));
SData.MaxDist    = str2double(get(S.fittingoptions(5),'String'));
SData.MinForce   = str2double(get(S.fittingoptions(6),'String'));
SData.MaxForce   = str2double(get(S.fittingoptions(7),'String'));
SData.MinRupture = str2double(get(S.fittingoptions(8),'String'));
SData.IxC = str2double(get(S.magicsam,'String'));
assignin('base','SData',SData);

%% Select the Folder with Data Files
function [] = selectFolder_call(varargin)
[~,S] = varargin{[1,3]};  % Get the structure.
disp(get(S.selectFolderText,'string'))
disp(get(S.selectFolderText,'string'))
S.folder = uigetdir(get(S.selectFolderText,'string'));
set(S.selectFolderText, 'string', S.folder);

%% Select the Files to Process
function [] = selectFile_call(varargin)
[~,S] = varargin{[1,3]};  % Get the structure.
[S.Filename, S.ImageDir] = uigetfile({'*.*','Nanoscope Files (*.*)'}, 'Pick files', get(S.selectFolderText, 'string'),...
                                     'MultiSelect','on') ; 
assignin('base', 'Filename', S.Filename);
assignin('base', 'ImageDir', S.ImageDir);
set(S.selectFileText, 'string', [S.Filename{1}, ', ...']);
file_name    = [S.ImageDir,S.Filename{1}];

set(S.pb(1), 'enable', 'on');   % Enables the "Process process all" button now that the file to process has been selected

%% Process All Images
function [] = processAllImages_call(varargin)
% Callback for pushbutton "Process all images"
[~,S]                                       = varargin{[1,3]};
delete([get(S.selectFolderText, 'string'),filesep,'Nano6_variables.mat']);
SData.MinDist    = str2double(get(S.fittingoptions(4),'String'));
SData.MaxDist    = str2double(get(S.fittingoptions(5),'String'));
SData.MinForce   = str2double(get(S.fittingoptions(6),'String'));
SData.MaxForce   = str2double(get(S.fittingoptions(7),'String'));
SData.MinRupture = str2double(get(S.fittingoptions(8),'String'));
SData.IxC = str2double(get(S.magicsam,'String'));

assignin('base','SData',SData)
set(S.initialText, 'visible', 'off');
update_scrolltext([],S.hText,S.hSlider);
pause(0.0001);
spectroscopy;
%set(varargin{3}.tg(2:4),'enable','on');  % Turn on the other tabs.
set(varargin{3}.pb(1),'enable', 'on'); % Turn on the "Process one image" and "Process all images" buttons


function [] = tg_call(varargin)
% Callback for tabs
[h,S] = varargin{[1,3]};  % Get calling handle and structure.

if get(h,'val')==0  % Here the Toggle is already pressed.
    set(h,'val',1) % To keep the Tab-like functioning.
end
% Each case of the switch has one toggle associated with it.  When a toggle
% is selected the uicontrols which belong to it are made visible, and the
% others are made invisible.  This way each toggle has, in effect, its own 
% GUI.  All uicontrols are part of the main GUI, some are simply hidden
% when each toggle is selected.  This mimics the action of tabs.
switch h
    case S.tg(1)
        set(S.tg([2,3,4]),'val',0)   
        set([S.plots;S.pb(:); S.channelsSelection; S.selectFolder; S.selectFile;...
            S.selectFolderText; S.selectFileText;...
            S.baseDirectory; S.baseDirectoryText],{'visible'},{'on'})
        set([S.tx; S.parameters_panel; S.channels_explanation_panel; S.other_parameters_panel;...
            S.explanations; S.save; S.load; S.initialText],{'visible'},{'off'})
    case S.tg(2)
        set(S.tg([1,3,4]),{'val'},{0})
        set([S.parameters_panel; S.channels_explanation_panel; S.other_parameters_panel; S.save; S.load],'visible','on')
        set([S.plots;S.pb(:);S.tx; S.channelsSelection; S.explanations; S.selectFolder; S.selectFile;...
            S.selectFolderText; S.selectFileText; S.initialText; S.baseDirectory; S.baseDirectoryText],{'visible'},{'off'})
    case S.tg(3)
        set(S.tg([1,2,4]),{'val'},{0})
        set([S.parameters_panel; S.channels_explanation_panel; S.other_parameters_panel; S.plots;S.pb(:);S.tx; ...
            S.channelsSelection; S.save; S.load; S.selectFolder; S.selectFile; S.selectFolderText; S.selectFileText; S.initialText; S.baseDirectory; S.baseDirectoryText],'visible','off')
        set([S.explanations],{'visible'},{'on'})
    otherwise
        set(S.tg([1,2,3]),{'val'},{0})
        set(S.tx,'visible','on')
        set([S.plots;S.pb(:); S.channelsSelection; S.parameters_panel; S.channels_explanation_panel; S.other_parameters_panel; ...
            S.explanations; S.save; S.load; S.selectFolder; S.selectFile; S.selectFolderText; S.selectFileText; S.initialText],{'visible'},{'off'}) 
end

%% Save Fitting Settings
function [] = save_call(varargin)
% Callback for the button "Save". Saves the current parameters
%[FileName,PathName] = uiputfile('settings.m','Save as');
S = varargin{3};
disp_color_bar                  = get(S.disp_color_bar,     'value');
disp_scale_bar                  = get(S.disp_scale_bar,     'value');
scale_bar_length                = get(S.scale_bar_length,   'string');
crop_fraction                   = get(S.crop_fraction,      'string');
thresh_range                    = get(S.thresh_range,       'string');
peak_threshold                  = get(S.peak_threshold,     'string');
smoothing_level                 = get(S.smoothing_level,    'string');
histogram_bins                  = get(S.histogram_bins,     'string');

Med_corr                        = zeros(size(S.channel_info_Units,1),1);
Med_corr_2                      = zeros(size(S.channel_info_Units,1),1);
vert_med_corr                   = zeros(size(S.channel_info_Units,1),1);
poly_order_horiz                = zeros(size(S.channel_info_Units,1),1);
poly_order_vert                 = zeros(size(S.channel_info_Units,1),1);
min_peak_distance               = zeros(size(S.channel_info_Units,1),1);
min_peak_height                 = zeros(size(S.channel_info_Units,1),1);
Calc_flatten_lim                = zeros(size(S.channel_info_Units,1),1);
min_spacing_stdev_user          = zeros(size(S.channel_info_Units,1),1);
max_spacing_stdev_user          = zeros(size(S.channel_info_Units,1),1);
z_height_reference              = zeros(size(S.channel_info_Units,1),1);
SymZLim                         = zeros(size(S.channel_info_Units,1),1);
overwrite_xlim                  = zeros(size(S.channel_info_Units,1),1);
min_z                           = zeros(size(S.channel_info_Units,1),1);
max_z                           = zeros(size(S.channel_info_Units,1),1);
peaks_fit                       = zeros(size(S.channel_info_Units,1),1);
peak_reference_height           = zeros(size(S.channel_info_Units,1),1);
sort_peaks                      = zeros(size(S.channel_info_Units,1),1);
peak_to_flatten                 = zeros(size(S.channel_info_Units,1),1);

for k = 1:size(S.channel_info_Units,1)
    Med_corr(k)                 = get(S.Med_corr(k),                            'value');
    Med_corr_2(k)               = get(S.Med_corr_2(k),                          'value');
    vert_med_corr(k)            = get(S.vert_med_corr(k),                       'value');
    poly_order_horiz(k)         = get(S.poly_order_horiz(k),                    'value');
    poly_order_vert(k)          = get(S.poly_order_vert(k),                     'value');
    min_peak_distance(k)        = str2double(get(S.min_peak_distance(k),        'string'));
    min_peak_height(k)          = str2double(get(S.min_peak_height(k),          'string'));
    Calc_flatten_lim(k)         = get(S.Calc_flatten_lim(k),                    'value');
    min_spacing_stdev_user(k)   = str2double(get(S.min_spacing_stdev_user(k),   'string'));
    max_spacing_stdev_user(k)   = str2double(get(S.max_spacing_stdev_user(k),   'string'));
    z_height_reference(k)       = str2double(get(S.z_height_reference(k),       'string'));
    SymZLim(k)                  = get(S.SymZLim(k),                             'value');
    overwrite_xlim(k)           = get(S.overwrite_xlim(k),                      'value');
    min_z(k)                    = str2double(get(S.min_z(k),                    'string'));
    max_z(k)                    = str2double(get(S.max_z(k),                    'string'));
    peaks_fit(k)                = get(S.peaks_fit(k),                           'value');
    peak_reference_height(k)    = get(S.peak_reference_height(k),               'value');
    sort_peaks(k)               = get(S.sort_peaks(k),                          'value');
    peak_to_flatten(k)          = get(S.peak_to_flatten(k),                     'value');
end

uisave({'disp_color_bar', 'disp_scale_bar', 'disp_scale_bar', 'scale_bar_length', ...
    'crop_fraction', 'thresh_range', 'peak_threshold', 'smoothing_level',...
    'smoothing_level', 'histogram_bins', ...
    'Med_corr', 'Med_corr_2', 'vert_med_corr', 'poly_order_horiz', ...
    'poly_order_vert', 'min_peak_distance', 'min_peak_height', 'Calc_flatten_lim', ...
    'min_spacing_stdev_user', 'max_spacing_stdev_user', 'z_height_reference',...
    'SymZLim', 'overwrite_xlim', 'min_z',...
    'max_z', 'peaks_fit', 'peak_reference_height','sort_peaks','peak_to_flatten',},'Settings.mat');


%% Load Fitting Settings
function [] = load_call(varargin)
% Callback for the button "Load".  Loads the parameters previously saved
% with the button "Save".
[~,S] = varargin{[1,3]};  % Get the structure.
uiopen('Settings.mat');

set(S.disp_color_bar,   'value',    disp_color_bar);
set(S.disp_scale_bar,   'value',    disp_scale_bar);
set(S.scale_bar_length, 'string',   scale_bar_length);
set(S.crop_fraction,    'string',   crop_fraction);
set(S.thresh_range,     'string',   thresh_range);
set(S.peak_threshold,   'string',   peak_threshold);
set(S.smoothing_level,  'string',   smoothing_level);
set(S.histogram_bins,   'string',   histogram_bins);

set(S.AspectRatio, 'value', 1);
for k = 1:size(S.channel_info_Units,1)
   set(S.Med_corr(k),                   'value',    Med_corr(k));
   set(S.Med_corr_2(k),                 'value',    Med_corr_2(k));
   set(S.vert_med_corr(k),              'value',    vert_med_corr(k));
   set(S.poly_order_horiz(k),           'value',    poly_order_horiz(k));
   set(S.poly_order_vert(k),            'value',    poly_order_vert(k));
   set(S.min_peak_distance(k),          'string',   min_peak_distance(k));
   set(S.min_peak_height(k),            'string',   min_peak_height(k));
   set(S.Calc_flatten_lim(k),           'value',    Calc_flatten_lim(k));
   set(S.min_spacing_stdev_user(k),     'string',   min_spacing_stdev_user(k));
   set(S.max_spacing_stdev_user(k),     'string',   max_spacing_stdev_user(k));
   set(S.z_height_reference(k),         'string',   z_height_reference(k));
   %set(S.SymZLim(k),                    'value',   	SymZLim(k));
   set(S.overwrite_xlim(k),             'value',    overwrite_xlim(k));
   set(S.min_z(k),                      'string',   min_z(k));
   set(S.max_z(k),                      'string',   max_z(k));
   set(S.peaks_fit(k),                  'value',    peaks_fit(k));
   set(S.peak_reference_height(k),      'value',    peak_reference_height(k));
   set(S.sort_peaks(k),                 'value',    sort_peaks(k));
   set(S.peak_to_flatten(k),            'value',    peak_to_flatten(k));
end

%% Callback for scrolling text
function [] = callback_scrolltext(source,~,hText)
  textString = get(hText,'UserData');
  nLines = numel(textString);
  lineIndex = nLines-round(get(source,'Value'));
  set(hText,'String',textString(lineIndex:nLines));
  
%%  Update Scrolling Text
function update_scrolltext(newText,hText,hSlider)
  newText = textwrap(hText,newText);
  set(hText,'String',newText,'UserData',newText,'HorizontalAlignment','left','FontSize',12);
  nRows = numel(newText);
  if (nRows < 2),
    sliderEnable = 'off';
  else
    sliderEnable = 'on';
  end
  nRows = max(nRows-1,1);
  set(hSlider,'Enable',sliderEnable,'Max',nRows,...
      'SliderStep',[1 3]./nRows,'Value',1);
