# Supplementary material for: Reducing uncertainties in energy dissipation measurements in atomic force spectroscopy of molecular networks and cell-adhesion studies
Source: Sci Rep. 2018 Jun 20;8:9390. doi: 10.1038/s41598-018-26979-0 (PMC6010446; doi:10.1038/s41598-018-26979-0)
Supplement: Supplementary file 16 — Matlab code [file 41598_2018_26979_MOESM16_ESM.txt]

%Image Filename and path
Min_dist_lim        = SData.MinDist;
Max_dist_lim        = SData.MaxDist;
Min_force_lim       = SData.MinForce;
Max_force_lim       = SData.MaxForce;
base_fraction       = 0.95;
min_force           = 25;                                     % Minimum force of an event


p0                  = .22;                                    % Persistence length of the linker in nm.
p0_range            = .6;                                    % Percentage of p0 to vary for fitting
l0_max              = 1.4;                                    % Max multiple of where the rupture happens for the length of the linker.  for L0 value must be greater than 1
min_r2              = 0.40;                                   % Minimum R2 value for Fits to keep an event as an actual event

Noise_thresh        = 3;                                   % Multiples of the noise threshold define a rupture event
recovery_fract      = 0.0;                                    % Fraction of the threshold needed for a stretch
search_length       = 10;                                     % Region to search within.
potential_ruptures  = 3;                                      % Number of Rupture events to histogram
Filter_length       = 3;

bin_size_rupture    = 10;                                     % Rupture Histogram bin size
bin_size_rate       = 1000;                                    % Rupture Histogram bin size

max_iteration       = 1e4;                                    % Max variable iteration for fits
max_eval            = 1e4;                                    % Max fit evaluation
FontSize            = 16;                                     % Font Size for images
FontName            = 'Palatino';                            % Font for images 
print_dpi           = 300;                                     % DPI for images.  72 for presentations.  600 for publications
color_array         ={'-r','.r','-g','xg','-b','+b',...
                      '-c','sc','-m','om','-y','>y',};        % Initializes the color arrays for final display purposes


%% Select Files to read
Filename            = evalin('base', 'Filename'); % retrieves the variable Filename that had been saved from the GUI
ImageDir            = get(S.selectFolderText, 'string');
ImageDir            = [ImageDir,filesep];
mkdir([ImageDir,get(S.baseDirectoryText,'string'),filesep,'Figure PNGS',filesep,'Accepted',filesep]);                                                                                       % Makes a new directory for the final jpeg output
mkdir([ImageDir,get(S.baseDirectoryText,'string'),filesep,'Figure PNGS',filesep,'Rejected',filesep]);                                                                                       % Makes a new directory for the final jpeg output

%% Prep Directories and Initlizae variables    

% Initializes the data arrays
intercept           = zeros(length(Filename),1);
rupture             = zeros(length(Filename),potential_ruptures);
rate                = zeros(length(Filename),potential_ruptures);
offset              = zeros(length(Filename),potential_ruptures);
parab               = zeros(length(Filename),potential_ruptures);

%  This sets the units of force for the WLC model.  When you change to pN
%  and nm Kb goes to -2 instead of -23
kt                  = 4.1/4;  
    
% Loops through each data file
Accepted_Data       = cell(length(Filename),4);
Rupture_force       = cell(length(Filename),1);
Rupture_length      = cell(length(Filename),1);
Rupture_slope       = cell(length(Filename),1);
slope               = cell(length(Filename),4);
Rupture_energy      = cell(length(Filename),1);
Total_Energy        = cell(length(Filename),2);
Max_force           = cell(length(Filename),1);
Energy              = cell(length(Filename),3);
Energy_area         = cell(length(Filename),1);
Pull_Length         = cell(length(Filename),1);

Def_Trans           = get(S.fittingoptions(1),'Value');
pos                 = get(S.ax1,'position');
tic
axes(S.ax1)    
% if matlabpool('size') == 0 % checking to see if my pool is already open
%    matlabpool('open', 2)
% end

for Number = 1:length(Filename)

drop_slope          = [];
    %% Import the data
    [  param,           scaling,        spl,                image_pos,...
   ScanSize,        Z_Sensitivity,      Z_Magnification,    Scan_Rate,      Defl_Sens,...
   ~,               ~,                  ~,                  Z_sensor_sens,  ~,...
   SpringConst,     ~,                  ~,                  tok,            remain,...
   file_number,     channel_info,       data,           Time] = pfc_import(ImageDir, Filename, Number);

update_scrolltext({['Curve ',num2str(Number),' of ',num2str(length(Filename))]},S.hText,S.hSlider);
update_scrolltext([get(S.hText,'UserData');['Elapsed Time ',num2str(toc/60),' min']],S.hText,S.hSlider);
update_scrolltext([get(S.hText,'UserData');['Time Remaing ',num2str((length(Filename)-Number)/Number*toc/60),' min']],S.hText,S.hSlider);

%disp(['Elapsed Time ',num2str(toc/60),' min'])
%disp(['Time Remaing ',num2str((length(Filename)-Number)/Number*toc/60),' min']);

%% Process the Approach and Retract
for cycle_count = 1:2
    
x_col = 2*cycle_count-1;
y_col = 2*cycle_count;


%% Finally repeat the slope fit to find the intrsect with the baseline
range_slope                 = data(:,y_col) >= 0.5*max(data(:,y_col)) & data(:,y_col) <= 0.95*max(data(:,y_col));

if cycle_count == 1
    range                   = data(:,x_col) <= min(data(:,x_col)) + base_fraction*(max(data(:,x_col))-min(data(:,x_col)));
    force_offset            = 0;
    data(:,y_col)           = data(:,y_col) -force_offset; 

    noise_saved             = std(data(range,y_col));
    
    poly_fit_slope          = polyfit(data(range_slope,x_col),data(range_slope,y_col),1);
    data(:,x_col)           = data(:,x_col) + poly_fit_slope(2)/poly_fit_slope(1);
    
    slope{Number,1}        = poly_fit_slope(1);
    slope{Number,3}        = poly_fit_slope(2);

else
    data(:,x_col)           = data(:,x_col) + poly_fit_slope(2)/poly_fit_slope(1);
    data(:,y_col)           = data(:,y_col) -force_offset; 

    poly_fit_slope          = polyfit(data(range_slope,x_col),data(range_slope,y_col),1);
    slope{Number,2}         = poly_fit_slope(1);
    slope{Number,4}         = poly_fit_slope(2);

end


%% Transform from piezo displacement to sample deformaion
if Def_Trans == 1
    %shear_factor            = -abs(1/slope{Number,1})
    %shear_factor            = -1/(1000*SpringConst);
    shear_factor            = -1/112.6;
    data(:,[x_col,y_col])   = ([1,shear_factor;0,1]*[data(:,x_col)';data(:,y_col)'])';
else
   shear_factor             = -1e6;
    data(:,[x_col,y_col])   = data(:,[x_col,y_col]);
end


%% Finally repeat the slope fit to find the intrsect with the baseline
if cycle_count == 1
    def_slope               = polyfit(data(range_slope,x_col),data(range_slope,y_col),1);    
    slope{Number,1}         = def_slope(1);
    slope{Number,3}         = def_slope(2);

else
    def_slope               = polyfit(data(range_slope,x_col),data(range_slope,y_col),1);
    slope{Number,2}         = def_slope(1);
    slope{Number,4}         = def_slope(2);
end

%% Plot Corrected Data
% Creates a new figure and plots the data in blue, the retraction in
% red, the baseline in gree, and the potential ruptures as cyan x's

if cycle_count  == 1
    hold off;
    plot(S.ax1,data(:,x_col),data(:,y_col), '.r','Markersize',14);
    hold on;
else
    plot(S.ax1,data(:,x_col),data(:,y_col), '.b','Markersize',14);
    %plot(S.ax1,data(:,x_col),data(:,y_col), '.r','Markersize',14);
end    
set(gca,'YColor','k');
axis auto;

%     if get(S.fittingoptions(3),'Value') == 1
%         %disp('Auto Lim')
%         axis auto
%         A   = get(gca,'Xlim');
%         Min_dist_lim = A(1);
%         Max_dist_lim = A(2);
%         B   = get(gca,'Ylim');
%         Min_force_lim = B(1);
%         Max_force_lim = B(2);
%     else
    %disp('Man Lim')
        axis([Min_dist_lim Max_dist_lim Min_force_lim Max_force_lim])
        %disp(get(gca,'Xlim'))
        %disp(get(gca,'Ylim'))
        %pause(0.01)
        %axis([-50,950,-1000,10000]);
%     end

% Format the plot, apply titles and axis labels, make it look pretty.  Save the figure as a jpeg and an editible matlab figure 
%axis([min(data(Filter_length:length(data(:,x_col)),x_col)) max(data(Filter_length:length(data(:,x_col)),x_col)) min(data(:,y_col)) value(1)]);
xlabel('Separation Distance (nm)','FontSize', FontSize, 'FontName', FontName );
ylabel('Force (pN)','FontSize', FontSize, 'FontName', FontName );
set(gca,'FontSize', FontSize, 'FontName', FontName);
grid on;
%title(['Approach Curve ',num2str(Number)],'FontSize', FontSize*1.25, 'FontName', FontName );
pause(0.001)    


%% Calculate Max force
if cycle_count == 1
    [Max_force{Number}(2), ind] = max(data(:,y_col));
    Max_force{Number}(1)        = data(ind,x_col);
    %hold on
    %plot(S.ax1,data(ind,x_col),data(ind,y_col),'.k','markersize',48);
end

%% Find the rupture length and force
if cycle_count == 2
        t_hist_lower(1)                   = 20;
        t_hist_lower(2)                   = -5;
        t_hist_lower(3)                   = 1;

        t_hist_upper(1)                   = 0.5*max(data(:,4));
        t_hist_upper(2)                   = -3;
        t_hist_upper(3)                   = 3;

        t_hist_start(1)                   = 0.2*max(data(:,4));
        t_hist_start(2)                   = -4;
        t_hist_start(3)                   = 5;

t_hist                                      = fitoptions(   'Method',     'NonlinearLeastSquares',...                                                                                                                        % Sets the conditions for fitting
                                            'Robust',     'off',...                                                                
                                            'Lower',      t_hist_lower,...
                                            'Upper',      t_hist_upper,...
                                            'Startpoint', t_hist_start,...
                                            'MaxIter',    1e2,...
                                            'MaxFunEvals',1e2);
        func_form                           = 'B/(1+exp(-D*(x-C)))';
        f_Number_hist                       = fittype(func_form);
        range_sig                           = data(:,x_col) <= -1 & data(:,x_col) >= -20;
        [sigmoid_fit,sigmoid_gof]           = fit(data(range_sig,x_col), data(range_sig,y_col), f_Number_hist, t_hist);
        sigmoid_data                        = feval(sigmoid_fit,data(range_sig,x_col));
        plot(S.ax1,data(range_sig,x_col),sigmoid_data,'-m','LineWidth',2);

        Rupture_force{Number}               = sigmoid_fit.B;
        Rupture_ind                         = find(data(:,y_col)>=0.5*sigmoid_fit.B/2,1,'last');
        Rupture_length{Number}              = -data(Rupture_ind,x_col);
        Rupture_slope{Number}               = (data(Rupture_ind+1,y_col)-data(Rupture_ind+0,y_col))/(data(Rupture_ind+1,x_col)-data(Rupture_ind+0,x_col));
else
end

%% Calculate Total Energy
        range                               = data(:,x_col) <= inf;
        Total_Energy{Number,cycle_count}    = abs(trapz(data(range,x_col),data(range,y_col)));

end

for cycle_count = 1:2
    x_col                               = 2*cycle_count-1;
    y_col                               = 2*cycle_count;   
    Rupture_ind                         = find(data(:,y_col)>=0.5*Rupture_force{Number}/2,1,'last');
    Rupture_length{Number,cycle_count}  = -data(Rupture_ind,x_col);
end

Rupture_energy{Number}                  = (Total_Energy{Number,1}+Total_Energy{Number,2})*(6.6025e-3);
assignin('base','Rupture_force',Rupture_force);
text(0.9*sigmoid_fit.C,Rupture_force{Number}/2.5,{[num2str( Rupture_force{Number},'%0.1f'),' pN Rupture force'];...
                                          [num2str(Rupture_length{Number,2}-Rupture_length{Number,1},'%0.1f'),' nm Rupture Distance'];...
                                          [num2str( Rupture_slope{Number},'%0.1f'),' pN/nm Rupture Slope'];...
                                          [num2str(Rupture_energy{Number},'%0.1f'),' eV Rupture Energy']})
                                          

%% Ask about what to do with the data


% h2 = figure(Number);
% set(h2,'position',[pos(1),pos(2),1.25*pos(3),1.35*pos(4)]);
% set(h2,'visible','off');
% copyobj(S.ax1, h2);
 pause(0.001)
% set(h2, 'PaperPositionMode', 'auto'); print(h2,'-dpng',  [ImageDir,get(S.baseDirectoryText,'string'),filesep,'Figure PNGS',filesep,'Accepted',filesep,tok,'_',num2str(remain,'%05.0f'),'_be.png']);
% close(h2);


   Accepted_Data{Number,1}       = Rupture_force{Number};
   Accepted_Data{Number,2}       = Rupture_length{Number,2}-Rupture_length{Number,1};
   Accepted_Data{Number,3}       = Rupture_slope{Number};
   Accepted_Data{Number,4}       = Rupture_energy{Number};
   Accepted_Data{Number,5}       = slope{Number,2};
   Accepted_Data{Number,6}       = slope{Number,1};
end
    
    assignin('base','Accepted_Data',cell2mat(Accepted_Data))
    Image_Data_File = [ImageDir,get(S.baseDirectoryText,'string'),filesep,'Accepted Files.txt'];
    Input_data      = cell2mat(Accepted_Data);


    fid = fopen(Image_Data_File, 'a');
    fprintf(fid, [  'Index','\t',...
                    'Rulpture Force (pN)','\t',...
                    'Rupture Length (nm)','\t',...
                    'Rupture Slope (pN/nm)','\t',...
                    'Dissipated Energy (eV)','\t',...
                    'Approach Upper Slope (pN/nm)','\t',...
                    'Retract Upper Slope (pN/nm)','\n'],...
                    'char');
    for j = 1:size(Input_data,1)
        fprintf(fid, [  num2str(j,'%0.0f'),'\t',...
                        num2str(Input_data(j,1),'%0.0f'),'\t',...
                        num2str(Input_data(j,2),'%0.3f'),'\t',...
                        num2str(Input_data(j,3),'%0.3f'),'\t',...
                        num2str(Input_data(j,4),'%0.3f'),'\t',...
                        num2str(Input_data(j,5),'%0.3f'),'\t',...
                        num2str(Input_data(j,6),'%0.3f'),'\n'],...
                        'char');
    end
    fclose(fid);
