# Supplementary material for: Reducing uncertainties in energy dissipation measurements in atomic force spectroscopy of molecular networks and cell-adhesion studies
Source: Sci Rep. 2018 Jun 20;8:9390. doi: 10.1038/s41598-018-26979-0 (PMC6010446; doi:10.1038/s41598-018-26979-0)
Supplement: Supplementary file 18 — Matlab code [file 41598_2018_26979_MOESM18_ESM.txt]

%Clears All previous variables to clean memory
%clc

%  So this Matlab script is designed to automate the processing of force
%  pulling data sets.  It's not the most elegent thing in the world, but it
%  works pretty well if you're careful.

% The First thing you do is specify the folder the data set is in, and the
% file name. if the file was called "0033009d.001.txt"  then the file name
% is '033009d'  the rest will be added auto-magically


% Start number and end number define the first and last file to work on.
% This lets you look at a small subset of the data or the whole thing.  
% It's best to start with only a few, display the graph, and repeat this until the fitting paramters are working well.

% The paramters that control everything are the the next few ons in the
% bunch.  You'll want to carefully tunes theese to each data set by looking at a few curvers first before doing the whole data set

% The Noise_thres is the multiple of the RMS noise in the baseline that any
% peak has to be bigger than.  Values of 3-4 seem about right.  Lower
% values let in smaller events, larger values only let in bigger events.

% THe diff_thresh is what is used to control finding the peaks.  between
% 1.5 and 2 seems right.  You want to start with this value pretty low, and
% raise it until you're mostly picking up real discontinuities.  If it's
% too low it's going to respond to everything in the noise, which you don't
% want.  

% The Recovey fraction sets how much of a strech there needs to be for an
% event to count.  I like values around .1 to .2  This makes sure that 
% you're actually looking at a stretch, but still catches smaller stretches.  
% It says that between one event and the next, the thing has to stretch, 
% on averagem more than the value times the threshold 

% The search lengths sets the number of data point to search within.  5
% works pretty well.  

% The basilne is computed on anything longer than the baseline fraction.
% You want this as low as possible, but still greater than the final event
% you'd get in any data file (otherwise those events won't be found)

% The potential ruptures sets the number of rupture events to histogram at
% the end.  Set it to the number events you expect + 1, since you have to
% count the adhesion.


% Try to set reasonable bin sizes.  It'll make your life easier in the end.

% You can change the font and font size if you want.  I like the way the
% output looks in the end this way.

% THe max_iteration and max_eval paraters are used in the fitting
% procedures.  You shouldn't have to change them  If you get an error
% message saying that either was exceedd in the fit then you probably need
% to adjust your search parameteres.

%Image Filename and path
Min_dist_lim        = SData.MinDist;
Max_dist_lim        = SData.MaxDist;
Min_force_lim       = SData.MinForce;
Max_force_lim       = SData.MaxForce;
base_fraction       = 0.90;
min_force           = SData.MinRupture;                       % Minimum force of an event
Filter_length       = 3;
IxC           = SData.IxC;                                    % Index Compensator

FontSize            = 16;                                     % Font Size for images
FontName            = 'Palatino';                             % Font for images 
color_array         ={'-r','.r','-g','xg','-b','+b',...
                      '-c','sc','-m','om','-y','>y',};        % Initializes the color arrays for final display purposes


%% Select Files to read
Filename            = evalin('base', 'Filename'); % retrieves the variable Filename that had been saved from the GUI
ImageDir            = get(S.selectFolderText, 'string');
ImageDir            = [ImageDir,filesep];
mkdir([ImageDir,get(S.baseDirectoryText,'string'),filesep,'Figure PNGS',filesep,'Accepted',filesep]);                                                                                       % Makes a new directory for the final jpeg output
mkdir([ImageDir,get(S.baseDirectoryText,'string'),filesep,'Figure PNGS',filesep,'Rejected',filesep]);                                                                                       % Makes a new directory for the final jpeg output

%% Prep Directories and Initlizae variables    

% Loops through each data file
slope               = zeros(length(Filename),1);
intercept           = zeros(length(Filename),1);

Max_force           = zeros(length(Filename),1);
Energy              = zeros(length(Filename),3);
Energy_area         = zeros(length(Filename),1);
Pull_Length         = zeros(length(Filename),1);
Accepted_Data       = [];
Rejected_Data       = [];
Accepted_tok        = {};
Rejected_tok        = {};
Number = 1;

while Number <= length(Filename)
try
drop_slope          = [];
    %% Import the data
    [  param,           scaling,        spl,                image_pos,...
   ScanSize,        Z_Sensitivity,      Z_Magnification,    Scan_Rate,      Defl_Sens,...
   ~,               ~,                  ~,                  Z_sensor_sens,  ~,...
   SpringConst,     ~,                  ~,                  tok,            remain,...
   file_number,     channel_info,       data,           Time] = force_distance_import(ImageDir, Filename, Number);

update_scrolltext({['Curve ',num2str(Number),' of ',num2str(length(Filename))]},S.hText,S.hSlider);

%% Process the Approach and Retract
for cycle_count = 1:2
    
x_col = 2*cycle_count-1;
y_col = 2*cycle_count;

%% Set the Baseline to zero
data(:,x_col)               = data(:,x_col)-min(data(:,x_col));
data(:,y_col)               = data(:,y_col)-max(data(:,y_col));
    range                   = data(:,x_col) <= (1-base_fraction)*max(data(:,x_col));
data(:,y_col)               = data(:,y_col) - mean(data(range,y_col)); 
noise_saved                 = std(data(range,y_col));

%% Optional removal of Linear Baseline
    base_fraction_prime     = base_fraction;

if get(S.fittingoptions(10),'Value') == 1
    base_fraction_prime     = base_fraction;
    range                   = data(:,x_col) <= (1-base_fraction_prime)*max(data(:,x_col));
    x_temp                  = data(range,x_col);
    y_temp                  = data(range,y_col);
    background_fit_slope    = polyfit(x_temp,y_temp,1);
    data(:,y_col)           = data(:,y_col) - polyval(background_fit_slope,data(:,x_col));
    
    while abs(y_temp(1)) <= min_force && base_fraction_prime >=0.1
        base_fraction_prime     = base_fraction_prime -0.02;
        range                   = data(:,x_col) <= (1-base_fraction_prime)*max(data(:,x_col));
        x_temp                  = data(range,x_col);
        y_temp                  = data(range,y_col);
        background_fit_slope    = polyfit(x_temp,y_temp,1);
        data(:,y_col)           = data(:,y_col) - polyval(background_fit_slope,data(:,x_col));
    end

else
end

%% Finally repeat the slope fit to find the intrsect with the baseline
data(:,x_col)               = data(:,x_col)-data(1,x_col);
range                       = data(:,y_col) >= 0.5*max(data(:,y_col));

if cycle_count == 1
    poly_fit_slope          = polyfit(data(range,x_col),data(range,y_col),1);
    data(:,x_col)           = data(:,x_col) + poly_fit_slope(2)/poly_fit_slope(1);

else
    data(:,x_col)           = data(:,x_col)-data(1,x_col);
    data(:,x_col)           = data(:,x_col) + data(1,y_col)/poly_fit_slope(1);
end
[value(1),index(1)]         = max(data(Filter_length+1,y_col));


%% Transform from piezo displacement to sample deformaion
if get(S.fittingoptions(1),'Value') == 1
    shear_factor            = -1/poly_fit_slope(1);
    %shear_factor            = -SpringConst*1e-1;
    data(:,[x_col,y_col])   = -1*([1,shear_factor;0,1]*[data(:,x_col)';data(:,y_col)'])';
else
    shear_factor            = -1e6;
    data(:,[x_col,y_col])   = -1*data(:,[x_col,y_col]);
end
    


%% Plot Corrected Data
% Creates a new figure and plots the data in blue, the retraction in
% red, the baseline in gree, and the potential ruptures as cyan x's

axes(S.ax1)    
if cycle_count  == 1
    hold off;
    plot(S.ax1,data(Filter_length:length(data(:,x_col)),x_col),data(Filter_length:length(data(:,y_col)),y_col), 'r-','LineWidth',2);
    hold on;
else
    plot(S.ax1,data(Filter_length:length(data(:,x_col)),x_col),data(Filter_length:length(data(:,y_col)),y_col), 'b-','LineWidth',2);
    plot(S.ax1,data(Filter_length:length(data(:,x_col-2)),x_col-2),data(Filter_length:length(data(:,y_col-2)),y_col-2), 'r-','LineWidth',2);
end    
set(gca,'YColor','k');
axis auto;

    if get(S.fittingoptions(3),'Value') == 1
        axis auto
        A               = get(gca,'Xlim');
        Min_dist_lim    = A(1);
        Max_dist_lim    = A(2);
        B               = get(gca,'Ylim');
        Min_force_lim   = B(1);
        Max_force_lim   = B(2);
    else
        axis([Min_dist_lim Max_dist_lim Min_force_lim Max_force_lim])
        pause(0.01)
    end

% Format the plot, apply titles and axis labels, make it look pretty.  Save the figure as a jpeg and an editible matlab figure 
%axis([min(data(Filter_length:length(data(:,x_col)),x_col)) max(data(Filter_length:length(data(:,x_col)),x_col)) min(data(:,y_col)) value(1)]);
xlabel('Separation Distance (nm)','FontSize', FontSize, 'FontName', FontName );
ylabel('Force (pN)','FontSize', FontSize, 'FontName', FontName );
set(gca,'FontSize', FontSize, 'FontName', FontName);
grid on;
%title(['Approach Curve ',num2str(Number)],'FontSize', FontSize*1.25, 'FontName', FontName );
pause(0.001)    
hold on;

%% Calculate Max force
if cycle_count == 1
    [Max_force(Number,2), ind] = max(data(:,y_col));
    Max_force(Number,1)        = data(ind,x_col);
end

%% Peaks finding corresponding to rupture events


if cycle_count == 1
diff_data                       = zeros(size(data(:,x_col),1)-1,2);    
diff_data(:,x_col)              = diff(data(:,x_col));
diff_data(:,y_col)              = diff(data(:,y_col));
assignin('base','diff_data',diff_data)

%We apply a SGolay filter to the derivated data

filtered_data                   = -1*sgolayfilt(diff_data(:,y_col),3,11);
filtered_data_x                 =  1*sgolayfilt(diff_data(:,x_col),3,11);

range                           = abs(data(:,x_col)) >= base_fraction*max(abs(data(:,x_col)));
noise_thresh                    = std(filtered_data(range(2:end)));

filtered_data                   = filtered_data   - median(filtered_data(range(2:end)));
filtered_data_x                 = filtered_data_x - median(filtered_data_x(range(2:end)));

diff_data(:,x_col)              = diff_data(:,x_col)-median(diff_data(range(2:end),x_col));
diff_data(:,y_col)              = diff_data(:,y_col)-median(diff_data(range(2:end),y_col));


%% Find the start and end of the Event
[diff_pks, diff_location]       = findpeaks(filtered_data,'minpeakdistance',5,'minpeakheight', IxC*noise_thresh);
[max_y, max_ind]                = max(data(:,y_col));

diff_pks                        = [max_y;diff_pks(2:end)];
diff_location                   = [max_ind;diff_location(2:end)];
location                        = zeros(size(diff_location,1),2);
window_length                   = 10;

data_temp                       = zeros(window_length,4);
diff_data_temp                  = zeros(window_length,4);
drop_slope                      = zeros(size(diff_location,1),2);


[~, location(1,1)]              = max(data(:,y_col));
location(1,2)                   = location(1,1)+10;
       
drop_slope(1,1:2)               = polyfit(data(location(1,1):location(1,2),x_col),...
                                          data(location(1,1):location(1,2),y_col),1);
                                      
drop_slope_temp(1,:)            = drop_slope(1,1:2);
location_temp(1)                = location(1,1);
location_temp(2)                = location(1,2);
%     figure(Number*100+i)  
%     plot(data(:,x_col),data(:,y_col),'b')
%     hold on
%     plot(data(:,x_col),polyval(drop_slope(1,1:2),data(:,x_col)),'r')     
%     plot(data(location_temp(1),x_col),data(location_temp(1),y_col),'*m')
%     plot(data(location_temp(2),x_col),data(location_temp(2),y_col),'*c')
%     axis([Min_dist_lim Max_dist_lim Min_force_lim Max_force_lim])
%     pause(0.01)
%     axes(S.ax1)  
%% Search Towards Zero
    while drop_slope_temp(1) <= drop_slope(1,1) && location_temp(2) <= location(1,2)+5
        drop_slope_temp         = polyfit(data(location_temp(1):location_temp(2),x_col),...
                                          data(location_temp(1):location_temp(2),y_col),1);
        location_temp(2)        = location_temp(2)+1;
%         update_scrolltext([get(S.hText,'String');...
%                         ['New Slope: ',num2str(drop_slope_temp(1))]
%                         ],S.hText,S.hSlider);
%         figure(Number*100+i)
%         plot(data(:,x_col),data(:,y_col),'b')
%         hold on
%         plot(data(:,x_col),polyval(drop_slope(1,1:2),data(:,x_col)),'r')
%         plot(data(location_temp(1),x_col),data(location_temp(1),y_col),'*m')
%         plot(data(location_temp(2),x_col),data(location_temp(2),y_col),'*c')
%         axis([Min_dist_lim Max_dist_lim Min_force_lim Max_force_lim])
%         pause(0.01)
     end
    
    drop_slope(1,1:2)           = drop_slope_temp;
    location(1,1)               = location_temp(1)+1;
    location(1,2)               = location_temp(2)-2;
    
    

for i=2:size(diff_location)
    window                      = max([1,floor(diff_location(i)-window_length/2)]):min([ceil(diff_location(i)+window_length/2),length(data(:,x_col))-1]);
    [val_high, ind_high]        = max(data(window,y_col));
    location(i,1)               = window(1)+ind_high-1;
    [val_low, ind_low]          = min(data(window(ind_high:end),y_col));
    location(i,2)               = max([location(i,1)+3,window(ind_high)+ind_low-1]);
    
    
    data_temp(1:length(window),x_col)          = data(window,x_col);
    data_temp(1:length(window),y_col)          = data(window,y_col)-mean(data(window,y_col));
    diff_data_temp(1:length(window),x_col)     = diff_data(window,x_col);
    diff_data_temp(1:length(window),y_col)     = -2*diff_data(window,y_col)-median(diff_data(window,y_col));
    
    [peak_temp, peak_temp_ind]  = max(diff_data_temp(1:length(window),y_col));
    peak_start                  = find(diff_data_temp(1:peak_temp_ind,y_col) <= 0,1,'last');
    peak_stop                   = peak_temp_ind + find(diff_data_temp(peak_temp_ind:end,y_col) <= 0,1,'first')-1;

    if ~isnan(peak_start)
        location(i,1)           = window(1) + peak_start;
    else
        location(i,1)           = window(1);
    end
    
    if ~isnan(peak_stop)
        location(i,2)           = window(1) + peak_stop -1;
    else
        location(i,2)           = window(end);
    end

 
    
    drop_slope(i,1:2)           = polyfit(data(location(i,1):location(i,2),x_col),...
                                          data(location(i,1):location(i,2),y_col),1);
                                      
    drop_slope_temp             = drop_slope(i,1:2);
    location_temp(1)            = min([location(i,1),length(data(:,x_col))-3]);
    location_temp(2)            = min([location(i,2),length(data(:,x_col))-3]);
   
%% Search Towards Zero
    while drop_slope_temp(1) <= drop_slope(i,1) && location_temp(2) <= location(i,2)+5 && location(i,1) < size(data,1) && location(i,2) < size(data,1)
        drop_slope_temp         = polyfit(data(location_temp(1):location_temp(2),x_col),...
                                          data(location_temp(1):location_temp(2),y_col),1);
        location_temp(2)        = location_temp(2)+1;
%         update_scrolltext([get(S.hText,'String');...
%                         ['New Slope: ',num2str(drop_slope_temp(1))]
%                         ],S.hText,S.hSlider);

%         figure(Number*100+i)  
%         hold on
%         plot(data(:,x_col),data(:,y_col),'b')
% 
%         plot(data(:,x_col),polyval(drop_slope(i,1:2),data(:,x_col)),'r')     
%         plot(data(location_temp(1),x_col),data(location_temp(1),y_col),'*m')
%         plot(data(location_temp(2),x_col),data(location_temp(2),y_col),'*c')
%         axis([Min_dist_lim Max_dist_lim Min_force_lim Max_force_lim])
%         pause(0.01)
    end
    drop_slope(i,:)        = polyfit(data(location_temp(1):location_temp(2)+2,x_col),...
                                     data(location_temp(1):location_temp(2)+2,y_col),1);
% %% Search Towards + inf
%     drop_slope_temp         = polyfit(data(location_temp(1):location_temp(2)+2,x_col),...
%                                           data(location_temp(1):location_temp(2)+2,y_col),1);
% 
%     while drop_slope_temp(1) <= drop_slope(i,1) && location_temp(1) <= location(i,1)-5
%         drop_slope_temp         = polyfit(data(location_temp(1):location_temp(2),x_col),...
%                                           data(location_temp(1):location_temp(2),y_col),1);
%         location_temp(1)         = location_temp(1)-1;
% %         update_scrolltext([get(S.hText,'String');...
% %                         ['New Slope: ',num2str(drop_slope_temp(1))]
% %                         ],S.hText,S.hSlider);
% %     
% %     figure(Number*100+i)  
% %     hold on
% %     plot(data(:,x_col),data(:,y_col),'b')
% % 
% %     plot(data(:,x_col),polyval(drop_slope(i,1:2),data(:,x_col)),'g')     
% %     plot(data(location_temp(1),x_col),data(location_temp(1),y_col),'*m')
% %     plot(data(location_temp(2),x_col),data(location_temp(2),y_col),'*c')
% %     axis([Min_dist_lim Max_dist_lim Min_force_lim Max_force_lim])
% %     pause(0.01)
%     end
     
    drop_slope(i,1:2)           = drop_slope_temp;
    location(i,1)               = location_temp(1)-2;
    location(i,2)               = location_temp(2)+1;


end

%% Eliminate events smaller than noise
pks_drop                       = zeros(size(location,1),1);

for i=2:size(location,1)
    pks_drop(i,1)                = mean(data(max([location(i,1)-3,1]):location(i,1),y_col))-mean(data(location(i,2):min([location(i,2)+3,length(data(:,y_col))]),y_col));
end

counter_pks                    = 2;
final_pks                      = zeros(counter_pks,1);
final_pks_location             = zeros(counter_pks,2);
final_pks_location(1,1:2)      = location(1,1:2);

for i=1:size(pks_drop,1)
     if pks_drop(i) >= max([2*noise_saved,min_force])  && abs(drop_slope(i,1)) > abs(0.1*IxC/shear_factor)    
        final_pks_location(counter_pks,1) = location(i,1)+2;
        final_pks_location(counter_pks,2) = location(i,2)-3;
        counter_pks = counter_pks+1;
%         hold on;
%         plot(S.ax1,data(final_pks_location,x_col),data(final_pks_location,y_col),'.k','markersize',18);
     elseif pks_drop(i) < max([2*noise_saved,min_force])
%         hold on;
%         ~plot(S.ax1,data(diff_location(i),x_col),5*filtered_data(diff_location(i)),'rv','MarkerSize',18,'MarkerFaceColor','r');
     else
%         hold on;
%         plot(S.ax1,data(diff_location(i),x_col),5*filtered_data(diff_location(i)),'k^','MarkerSize',18,'MarkerFaceColor','k');
     end
end
for i= 1:size(final_pks_location,1)
    if final_pks_location(i,2) <= final_pks_location(i,1)
        final_pks_location(i,2) = final_pks_location(i,2)+3;
    end
end
final_pks_location(final_pks_location <= 0) = 1;
axes(S.ax1)
hold on
plot(S.ax1,data(final_pks_location(i,1),x_col),data(final_pks_location(i,1),y_col),'.c','markersize',18);
plot(S.ax1,data(final_pks_location(i,2),x_col),data(final_pks_location(i,2),y_col),'.m','markersize',18);


%% let the user select the peaks he consider as rupture events
axes(S.ax1)
hold on
if get(S.fittingoptions(9),'Value') == 1
conf_count                      = 1;
conf_pks_location               = zeros(conf_count);
wil                             = 0;
    while wil < size(final_pks_location,1)
        wil                     = wil + 1;
        previous                = 0;
        plot(S.ax1,data(final_pks_location(wil),x_col),data(final_pks_location(wil),y_col),'.k','markersize',18);
        choice                  = questdlg( 'Is it a rupture event ?', ...
                                            'Rupture confirmation', ...
                                            'yes','no','return to previous','yes');
        switch choice
            case 'yes'
                conf_pks_location(conf_count,1:2)   = final_pks_location(wil,1:2);
                conf_count                          = conf_count +1;
                %plot(S.ax1,data(final_pks_location(wil),x_col),data(final_pks_location(wil),y_col),'.g','markersize',18);
            case 'no'
                %plot(S.ax1,data(final_pks_location(wil),x_col),data(final_pks_location(wil),y_col),'.b','markersize',18);
            case 'return to previous'
                previous                            = 1;
                %plot(S.ax1,data(final_pks_location(wil),x_col),data(final_pks_location(wil),y_col),'.r','markersize',18);
        end
        if previous == 1;
            wil                 = wil - 2;
        end
    end
else
    conf_pks_location           = final_pks_location;
    if sum(size(conf_pks_location)) <= 2
        range                   = data(:,x_col) > 10;
        %conf_pks_location(1,2)  = find(data(range,y_col) < min_force,1,'first');
        %conf_pks_location(1,1)  = max([conf_pks_location(1,2) -5,2]);
    else 
    end
    plot(S.ax1,data(conf_pks_location(1),x_col),data(conf_pks_location(1),y_col),'.c','markersize',18);
    plot(S.ax1,data(conf_pks_location(2),x_col),data(conf_pks_location(2),y_col),'.m','markersize',18);
end

data(conf_pks_location(:,1),x_col)
data(conf_pks_location(:,2),x_col)

counter_temp = 2;
while counter_temp < length(conf_pks_location)
    if conf_pks_location(counter_temp,1) <= conf_pks_location(counter_temp-1,2)
        conf_pks_location(counter_temp,:) = NaN(1,2);
    else
        counter_temp = counter_temp+1;
    end
end
conf_pks_location = conf_pks_location(~isnan(conf_pks_location));
conf_pks_location = reshape(conf_pks_location,length(conf_pks_location)/2,2);

counter_temp = 1;
while counter_temp <= length(conf_pks_location)
    if      data(conf_pks_location(counter_temp,1),x_col) <= 2
            conf_pks_location(counter_temp,:) = NaN(1,2);
    elseif  data(conf_pks_location(counter_temp,2),x_col) <= 2
            conf_pks_location(counter_temp,:) = NaN(1,2);
    end
    counter_temp = counter_temp+1;
end
conf_pks_location = conf_pks_location(~isnan(conf_pks_location));
conf_pks_location = reshape(conf_pks_location,length(conf_pks_location)/2,2);


plot(S.ax1,data(conf_pks_location(1),x_col),data(conf_pks_location(1),y_col),'.c','markersize',18);
plot(S.ax1,data(conf_pks_location(2),x_col),data(conf_pks_location(2),y_col),'.m','markersize',18);


%% Calculate the Energy Corrections to the determined peaks
h                   = zeros(size(conf_pks_location,2),1);
f1                  = zeros(size(conf_pks_location,2),1);
f2                  = zeros(size(conf_pks_location,2),1);

A_triangle          = zeros(size(conf_pks_location,1),1);
A_triangle2         = zeros(size(conf_pks_location,1),1);
for i=1:size(conf_pks_location,1)
    A_triangle(i)   = (data(conf_pks_location(i,1),y_col)-data(conf_pks_location(i,2),y_col))*(data(conf_pks_location(i,2),x_col)-data(conf_pks_location(i,1),x_col))/2;
    h(i)            = fill([data(conf_pks_location(i,1),x_col),...
                            data(conf_pks_location(i,1),x_col),...
                            data(conf_pks_location(i,2),x_col)],...
                           [data(conf_pks_location(i,1),y_col),...
                            data(conf_pks_location(i,2),y_col),...
                            data(conf_pks_location(i,2),y_col)],[0.5 0.5 0.5]);
    
    curve           = data(conf_pks_location(i,2),y_col)/(data(conf_pks_location(i,2),x_col).^2);
    slope           = data(conf_pks_location(i,2),y_col)/(data(conf_pks_location(i,2),x_col));
    y_intersection_curve    = curve*data(conf_pks_location(i,1),x_col)^2;
    y_intersection_line     = slope*data(conf_pks_location(i,1),x_col);
    curve_data      = curve*data(:,x_col).^2;
    line_data       = slope*data(:,x_col);
    
    range           = data(:,x_col) >= data(max([1,conf_pks_location(i,1)-1]),x_col) & data(:,x_col) <= data(conf_pks_location(i,2),x_col);
    A_triangle2(i)  = data(conf_pks_location(i,2),y_col)*(data(conf_pks_location(i,2),x_col)-data(conf_pks_location(i,1),x_col))...
                      - trapz(data(range,x_col),curve_data(range));
                  
    f2(i)           = fill([data(conf_pks_location(i,1),x_col), data(conf_pks_location(i,2),x_col),data(conf_pks_location(i,1),x_col)],[data(conf_pks_location(i,2),y_col),data(conf_pks_location(i,2),y_col),y_intersection_curve],[0.5 0.0 0.5]);
    f1(i)           = fill([data(conf_pks_location(i,1),x_col), data(conf_pks_location(i,2),x_col),data(conf_pks_location(i,1),x_col)],[data(conf_pks_location(i,2),y_col),data(conf_pks_location(i,2),y_col),y_intersection_line],[0.0 0.5 0.5]);
    hold on
end
pause(0.01)
tot_triangle = (sum(A_triangle)+sum(A_triangle2))*10^(-21); 

end

%% Calculate Pull Length
energy_accum = zeros(size(data,2),1);
if cycle_count == 1
        range                   = data(:,x_col) <= (1-base_fraction_prime+0.2)*max(data(:,x_col));
        x_temp                  = data(range,x_col);
        y_temp                  = data(range,y_col);
        ind                     = find(y_temp >= IxC*min_force,1,'last'); 

        
        Pull_Length(Number)     = x_temp(min([ind+1,length(x_temp)]));
end

%% Calculate Total Energy
range                           = data(:,x_col) >= 0 & data(:,x_col) <= Pull_Length(Number); 
Energy(Number,cycle_count)      = trapz(data(range,x_col),data(range,y_col))*10^(-21);


if cycle_count == 2
     Energy_area(Number)        =   Energy(Number,1) - Energy(Number,2) - tot_triangle;
     percentage                 =  tot_triangle/(Energy(Number,1) - Energy(Number,2))*100;
    
     Energy(Number,3)            = Energy(Number,1)-Energy(Number,2);
     %Energy(Number,3)            = Energy(Number,1);
     text(Pull_Length(Number)+10,0.95*Max_force_lim,...
        {[num2str(Max_force(Number,2),'%0.0f'),     ' pN Max Force'];...
         [num2str(Pull_Length(Number),'%0.0f'),     ' nm Total Pull Length' ];...
         [num2str(Energy(Number,3),'%0.3e'),        ' J Total Energy Dissippated'];...     
         [num2str(Energy_area(Number),'%0.3e'),     ' J corrected Energy Dissippated' ];...
         [num2str(percentage,'%0.0f'),     '% of difference with initial Energy' ]},...
         'FontSize',FontSize, 'FontName',FontName,...
         'HorizontalAlignment','left',...
         'VerticalAlignment','Top');
     plot([Pull_Length(Number),Pull_Length(Number)],get(gca,'Ylim'),'k','LineWidth',2)
end

end

%% Ask about what to do with the data
if get(S.fittingoptions(2),'Value') == 1
    what_next = 'Accept Pull';
else
    what_next = questdlg('What do you want to do?','What next?','Accept Pull','Reject Pull','Return to Previous','Accept Pull');
end
pause(0.001)

catch MExc
    what_next = 'Reject Pull';
end


pos=get(S.ax1,'position');
h2 = figure(2);
set(h2,'position',[pos(1),pos(2),1.25*pos(3),1.35*pos(4)]);
set(h2,'visible','off');
copyobj(S.ax1, h2);
pause(0.001)

if strcmp(what_next,'Accept Pull')
    set(h2, 'PaperPositionMode', 'auto'); print(h2,'-dpng',  [ImageDir,get(S.baseDirectoryText,'string'),filesep,'Figure PNGS',filesep,'Accepted',filesep,tok,'_',num2str(remain,'%05.0f'),'_be.png']);
    Accepted_Data       = [Accepted_Data;[str2double(remain(2:end)),...
                                    Max_force(Number,2),...
                                    Energy(Number,3),...
                                    Energy_area(Number,1),...
                                    Pull_Length(Number)]];
    Accepted_tok        = [Accepted_tok;[tok,'_',remain(2:end)]];                           
    Number              = Number +1;
    close(h2);
    previous_was        = 'Accept';
    prev_tok            = tok;
    prev_remain         = remain;
elseif strcmp(what_next,'Reject Pull')
    set(h2, 'PaperPositionMode', 'auto'); print(h2,'-dpng',  [ImageDir,get(S.baseDirectoryText,'string'),filesep,'Figure PNGS',filesep,'Rejected',filesep,tok,'_',num2str(remain,'%05.0f'),'_be.png']);
    Rejected_Data       = [Rejected_Data;[str2double(remain(2:end)),...
                                    Max_force(Number,2),...
                                    Energy(Number,3),...
                                    Energy_area(Number,1),...
                                    Pull_Length(Number)]];
    Rejected_tok        = [Rejected_tok;[tok,'_',remain(2:end)]];                           
    Number              = Number +1;
    close(h2);
    previous_was        = 'Reject';
    prev_tok            = tok;
    prev_remain         = remain;
elseif strcmp(what_next,'Return to Previous')
    Number              = Number -1;
    if strcmp(previous_was,'Accept')
        Accepted_Data   = Accepted_Data(1:end-1,:);
        Accepted_tok    = Accepted_tok(1:end-1);
        delete([ImageDir,get(S.baseDirectoryText,'string'),filesep,'Figure PNGS',filesep,'Accepted',filesep,prev_tok,'_',num2str(prev_remain,'%05.0f'),'_be.png']);
    else
        Rejected_Data   = Rejected_Data(1:end-1,:);
        Rejected_tok    = Rejected_tok(1:end-1);
        delete([ImageDir,get(S.baseDirectoryText,'string'),filesep,'Figure PNGS',filesep,'Rejected',filesep,prev_tok,'_',num2str(prev_remain,'%05.0f'),'_be.png']);
    end
end

end
for i = 1:2
    if i == 1
        Image_Data_File = [ImageDir,get(S.baseDirectoryText,'string'),filesep,'Accepted Files.txt'];
        Input_data      = Accepted_Data;
        Input_tok       = Accepted_tok;
    else
        Image_Data_File = [ImageDir,get(S.baseDirectoryText,'string'),filesep,'Rejected Files.txt'];
        Input_data      = Rejected_Data;
        Input_tok       = Rejected_tok;
    end

    fid = fopen(Image_Data_File, 'a');
    fprintf(fid, [  'Index','\t',...
                    'File Name','\t',...
                    'File Number','\t',...
                    'Max Force (pN)','\t',...
                    'Total Energy (J)','\t',...
                    'Corrected Energy (J)','\t',...
                    'Total Pull Length (nm)','\n'],...
                    'char');
    for j = 1:size(Input_data,1)
        fprintf(fid, [  num2str(j,'%0.0f'),'\t',...
                        Input_tok{j},'\t',...
                        num2str(Input_data(j,1),'%0.0f'),'\t',...
                        num2str(Input_data(j,2),'%0.3f'),'\t',...
                        num2str(Input_data(j,3),'%0.6e'),'\t',...
                        num2str(Input_data(j,4),'%0.6e'),'\t',...
                        num2str(Input_data(j,5),'%0.2f'),'\n'],...
                        'char');
    end
    fclose(fid);
end
assignin('base','Accepted_Data',Accepted_Data)
assignin('base','Rejected_Data',Rejected_Data)
assignin('base','Energy',Energy)
assignin('base','SpringC',SpringConst)
assignin('base','shear_factor',shear_factor)
